# Supplementary material for: Regulatory interaction of BcWRKY33A and BcHSFA4A promotes salt tolerance in non-heading Chinese cabbage [Brassica campestris (syn. Brassica rapa) ssp. chinensis]
Source: Hortic Res. 2022 May 17;9:uhac113. doi: 10.1093/hr/uhac113 (PMC9273956; doi:10.1093/hr/uhac113)
Supplement: Web_Material_uhac113 [file web_material_uhac113.zip]

Archive with 2 entries (2 files):
- 4.21-Suppelement Figures.docx
- 4.21-Supplement table.xls
