# Supplementary material for: Regulatory interaction of BcWRKY33A and BcHSFA4A promotes salt tolerance in non-heading Chinese cabbage [Brassica campestris (syn. Brassica rapa) ssp. chinensis]
Source: Hortic Res. 2022 May 17;9:uhac113. doi: 10.1093/hr/uhac113 (PMC9273956; doi:10.1093/hr/uhac113)
Supplement: Web_Material_uhac113 [file web_material_uhac113.zip › 4.21-Supplement table.xls]

## Sheet: Table S1
Table S1 Primers used in this study.
Primer Name	Sequences (5'-3')	Function
BcWRKY33A-F	ATGGCTGCTTCTTCTCTTCTT	Vector construction
BcWRKY33A-R	TCAGGACAAAAACGAATCG
BcWRKY33A-BP-F	CACCATGGCTGCTTCTTCTCTTCTT
BcWRKY33A-BP-R	GGACAAAAACGAATCG
proBcWRKY33A-F	GTTGTATACGACTCACTATAGGG
proBcWRKY33A-R	ACATAAAATAACTTATGAAAGAC
proBcWRKY33A-BP-F	CACCGTTGTATACGACTCACTATAGGG
proBcWRKY33A-BP-R	TGTTTTGTCTGGTTCTGTTATTGTCC
BcWRKY33A-FLAG-F	GACGATGATAAGGGCGGTACCATGGCTGCTTCTTCT
BcWRKY33A-FLAG-R	GTCCTAGGCTACGTAGGATCCTCAGGACAAAAACGA
BcHSFA4A-F	ATGGATGAGAGTAGCCATG
BcHSFA4A-R	TCAAGAAGTCAGATGTCC
BcHSFA4A-FLAG-F	GACGATGATAAGGGCGGTACCATGGATGAGAGTAG
BcHSFA4A-FLAG-R	GTCCTAGGCTACGTAGGATCCTCAAGAAGTCAGATG
LBb1.3	ATTTTGCCGATTTCGGAAC	Mutants detection
pwrky33-1	TCCACTTTCTTCTTCGTTGGA
pwrky33-2	ATGGACAATAGCAGAACCAGACA
pwrky33-3	TTCCTGAAACTCAAAACAAAGTTATA
hsfa4a-LP	CCTCCTTCTCCAAGGATCATC
hsfa4a-RP	TACTTTTCCAGAGAGCCCTCC
BcWRKY33A-BD-F	CATGGAGGCCGAATTCATGGCTGCTTCTTCTCTTC	Yeast Two-Hybrid Assay
BcWRKY33A-BD-R	GCAGGTCGACGGATCCTCAGGACAAAAACGAATCG
nBcWRKY33A-BD-F	CATGGAGGCCGAATTCATGGCTGCTTCTTCTCTT
nBcWRKY33A-BD-R	GCAGGTCGACGGATCCTCACCTTCCATTGTAAG
cBcWRKY33A-BD-F	CATGGAGGCCGAATTCATGGAGCAAAGGAAAG
cBcWRKY33A-BD-R	GCAGGTCGACGGATCCTCAGGACAAAAACGAATC
BcHSFA4A-AD-F	GCCATGGAGGCCAGTGAATTCATGGATGAGAGTAGC
BcHSFA4A-AD-R	CAGCTCGAGCTCGATGGATCCTCAAGAAGTCAGATGT
YC-BcHSFA4A-F	GAGGAGGACCTGCTTTCTAGAATGGATGAGAGTAGC	BiFC Assay
YC-BcHSFA4A-R	CGCCGGACGGGTACCGGATCCAGAAGTCAGATGTCC
YC-BcHSFA4A-N-F	GAGGAGGACCTGCTTTCTAGAATGGATGAGAGTAGC
YC-BcHSFA4A-N-R	CGCCGGACGGGTACCGGATCCTGGGTGAGGTTGGAG
YC-BcHSFA4A-M-F	GAGGAGGACCTGCTTTCTAGACTCCAACCTCACCCA
YC-BcHSFA4A-M-R	CGCCGGACGGGTACCGGATCCTGACTCCAACCGTTC
YC-BcHSFA4A-C-F	GAGGAGGACCTGCTTTCTAGAGAACGGTTGGAGTCA
YC-BcHSFA4A-C-R	CGCCGGACGGGTACCGGATCCAGAAGTCAGATGTCC
YN-BcWRKY33A-F	CATTTAAATCTCGAGGGATCCATGGCTGCTTCTTCTCT
YN-BcWRKY33A-R	GGTGGCGATGGATCTTCTAGAGGACAAAAACGAATCG
pABAi-pBcZAT12-HSE6-F	GAAAAGCTTGAATTCGAGCTCAATGCAAATATTAAT	Yeast One-Hybrid Assay
pABAi-pBcZAT12-HSE6-R	AGCACATGCCTCGAGGTCGACAAGTAGAAGAGATAA
pABAi-pBcZAT12-HSE45-F	GAAAAGCTTGAATTCGAGCTCTTATCTCTTCTACTT
pABAi-pBcZAT12-HSE45-R	AGCACATGCCTCGAGGTCGACTGCGGTTAGAAATTGG
pABAi-pBcZAT12-HSE3-F	GAAAAGCTTGAATTCGAGCTCCCAATTTCTAACCGCA
pABAi-pBcZAT12-HSE3-R	AGCACATGCCTCGAGGTCGACTCTCAGTTTGGTCT
pABAi-pBcZAT12-HSE12-F	GAAAAGCTTGAATTCGAGCTCAGACCAAACTGAGA
pABAi-pBcZAT12-HSE12-R	AGCACATGCCTCGAGGTCGACGTTTATGTTTTTCTGA
p0800-pBcHSP17.6-F	CTTGATATCGAATTCCTGCAGCCACCAATGATAGTG	Luciferase assay
p0800-pBcHSP17.6-R	CGCTCTAGAACTAGTGGATCCTGTTCAAACTTGTTG
p0800-pBcCYP7A13-F	CTTGATATCGAATTCCTGCAGCGGGACAAATTTGAC
p0800-pBcCYP7A13-R	CGCTCTAGAACTAGTGGATCCGTAAGAAAGTGTTTG
pBD-BcHSFA4A-F	ACTGTATCGCCGACCGGTAGGATGGATGAGAGTAGC
pBD-BcHSFA4A-R	TAATGAAACCAGAGTTAAAGGAGAAGTCAGATGTCC
pBD-BcWRKY33A-F	ACTGTATCGCCGACCGGTAGGATGGCTGCTTCTTCT
pBD-BcWRKY33A-R	TAATGAAACCAGAGTTAAAGGGGACAAAAACGAATC
HSP-F-bio	AGACGCTTCTGGAACTTCAAACTGAAAAATTATCAGACCGAACTGTTCACTCT	EMSA Assay
HSP-R-bio	AGAGTGAACAGTTCGGTCTGATAATTTTTCAGTTTGAAGTTCCAGAAGCGTCT
HSP-F-cold	AGACGCTTCTGGAACTTCAAACTGAAAAATTATCAGACCGAACTGTTCACTCT
HSP-R-cold	AGAGTGAACAGTTCGGTCTGATAATTTTTCAGTTTGAAGTTCCAGAAGCGTCT
HSP M2-F	AGACGCTTCTGCTCCTTCAAACTGAAAAATTATCAGACCGAACTGTTCACTCT
HSP M2-R	AGAGTGAACAGTTCGGTCTGATAATTTTTCAGTTTGAAGGAGCAGAAGCGTCT
HSP M1-F	AGACGCTTCTGGAACTTCAAACTGAAAAATTATCAGACCCTCCTGTTCACTCT
HSP M1-R	AGAGTGAACAGGAGGGTCTGATAATTTTTCAGTTTGAAGTTCCAGAAGCGTCT
HSE3-F-bio	CTTCTAAGAATCTTCTAAGAATCTTCTAAGAAT
HSE3-R-bio	ATTCTTAGAAGATTCTTAGAAGATTCTTAGAAG
HSE3-F	CTTCTAAGAATCTTCTAAGAATCTTCTAAGAAT
HSE3-R	ATTCTTAGAAGATTCTTAGAAGATTCTTAGAAG
mHSE3-F	CTACTAAGTATCTACTAAGTATCTACTAAGTAT
mHSE3-R	ATACTTAGTAGATACTTAGTAGATACTTAGTAG
pGEX-BcHSFA4A-F	GATCTGGTTCCGCGTGGATCCATGGATGAGAGTAGC
pGEX-BcHSFA4A-R	CTCGAGTCGACCCGGGAATTCTCAAGAAGTCAGATG
pGEX-WRKY33-F	GATCTGGTTCCGCGTGGATCCATGGCTGCTTCTTCT
pGEX-WRKY33-R	CTCGAGTCGACCCGGGAATTCTCAGGACAAAAACGA
qBcWRK33A-F	AACAAACCGCAAGAGCATCAC	qPCR
qBcWRK33A-R	AGGAGACAAAAGCAGGGGA
qBcWRK33B-F	CCAGTCAGATCAAAAATGGAGCC
qBcWRK33B-R	CTCGCTCCCTTTCACCTGTT
qBcWRK33C-F	CACCACAAACAGACTGGCAC
qBcWRK33C-R	GAGAACCCACCACCAAGGAA
qBcHSFA4A-F	CCAGACATGTGGTGCTGTGA
qBcHSFA4A-R	CTCCAACCGTTCCACCTGAT
qGUS-F	GAAGGGCCAACAGTTCCTGA
qGUS-R	AGCGTAAGGGTAATGCGAGG
qZAT12-F	GACGCTTTGTCGTCTGGATT
qZAT12-R	GTGTCCTCCCAAAGCTTGTC
qHSP17.6-F	CCAAAGAAAAAGCCAAGAAGC
qHSP17.6-R	TGGAAACCTTCCAAACTCCA
qWRKY30-F	AGAGCGATGATTCCGATCAAG
qWRKY30-R	CATCGTCCAGCGTTCTATCAA
qAPX-F	CTCATGGAGCCAACAGTGGT
qAPX-R	GGAAAGGAATGTCAGGGCCA
qCBF1-F	GACGTGTGATACGACGACCA
qCBF1-R	CTTCGCTCTGTTCCGGTGTA
qCBF2-F	ATGACGACGGATGCTCATGG
qCBF2-R	GCATCCCTTCGGCCATGTTA
qCBF3-F	GGCGGAACAGAGCGAAAATG
qCBF3-R	TTCCACTGTACGGACGGAAG
qBcPP2A-F	AGGCTACACGTTCGGACAAG
qBcPP2A-R	TGGGGCACTAAACACAGTCA
qELF4A-F	TGACCACACAGTCTCTGCAA
qELF4A-R	ACCAGGGAGACTTGTTGGAC
qBcZAT12-F	TACACGCGAGTTACTGTCGG
qBcZAT12-R	ATCCAGACAAGCCAACCTCC
qHSFA4A-F	TGAACCTATCGCCGTGTGTT
qHSFA4A-R	TCCAACATCGGTTCATCGGG
qSOS1-F	AAGGCCTTACGAGCGTTTCA
qSOS1-R	CAACTGTAGGCCAGTCAGCA
qNHX1-F	AGTGTCGAAACTGCCTTCGT
qNHX1-R	CCAGTGCCTAGCCCAATCAA
qNHX2-F	CACTTGGCACAATGTCACCG
qNHX2-R	TCACTGCAACTGATGTCCCC
qHAK5-F	CCGTCCACTCGGTGTTTGTA
qHAK5-R	GAATCCTTTGGCCCCACGTA
qAKT1-F	AGGGGCTTTGTTATGCGGAC
qAKT1-R	ACCACTAGGAAAGCCTCCCA
qCHX13-F	TGCACTCCTTACACCACACC
qCHX13-R	TGCTCAAAACGCTGAAAGGC
Note: The underlined nucleotides indicate the restriction sites.
